# Supplementary material for: Myrtucommulones and Related Acylphloroglucinols from Myrtaceae as a Promising Source of Multitarget SARS-CoV-2 Cycle Inhibitors
Source: Pharmaceuticals (Basel). 2024 Mar 28;17(4):436. doi: 10.3390/ph17040436 (PMC11054083; doi:10.3390/ph17040436)
Supplement: Supplementary file 1 [file pharmaceuticals-17-00436-s001.zip]

Archive with 1 entries (1 files):
- pharmaceuticals-2935544-supplementary.pdf
